# Supplementary material for: Brolucizumab in recalcitrant neovascular age-related macular degeneration–real-world data in Chinese population
Source: PLoS One. 2024 Apr 2;19(4):e0301096. doi: 10.1371/journal.pone.0301096 (PMC10986944; doi:10.1371/journal.pone.0301096)
Supplement: S1 File — (XLSX) [file pone.0301096.s001.xlsx]

## Sheet: raw data
Age	Sex	Laterality	Diagnosis	Duration_of_IVI_treatment	Duration_of_persistent_F	IVI_times_during_persistent_F	IVI_Beovu_times	Previous_IVI_times	Previous_PDT_times	logMAR_before_B	logMAR_1w	logMAR_1m	logMAR_2m	logMAR_3m	SRF_before_B	SRF_1m	SRF_2m	SRF_3m	IRF_before_B	IRF_1m	IRF_2m	IRF_3m	CMT_before_B	CMT_1m	CMT_2m	CMT_3m	CMT_change	PED_before_B	PED_1m	PED_2m	PED_3m	PED_change	IOI	Previous_E	Previous_L	Previous_A	Phakic	Post_VT
84	1	1	1	75	29	14	1	32	1	1.78	1.78	1.48	1.98	1.98	1	0	0	1	1	0	1	1	171	140	151	175	4	82	95	70	92	10	0	21	10	1	0	0
84	1	2	1	75	6	4	1	14	0	0.4	0.4	0.4	0.4	0.52	1	0	0	0	0	0	0	0	248	198	191	184	-64	79	89	54	89	10	0	9	4	1	1	0
68	1	2	2	77	8	6	2	42	3	0.52	0.52	0.3	0.1	0.3	1	0	1	0	0	0	0	0	256	198	245	199	-57	167	168	165	165	-2	0	37	4	1	1	0
70	1	2	2	52	2	1	1	23	0	1	0.7	1.08	1	1	1	0	0	0	1	0	0	0	249	172	171	212	-37	108	70	133	101	-7	0	16	0	0	0	0
91	2	2	2	115	38	16	2	53	3	2.28	2.28	2.28	2.28	2.28	1	1	1	1	1	1	0	1	613	264	233	485	-128	152	228	155	174	22	0	37	11	5	0	0
69	1	1	2	49	2	1	3	14	0	1.3	0.7	0.52	0.52	0.7	1	0	0	1	1	1	0	1	609	331	310	524	-85	79	92	165	127	48	0	14	0	0	0	0
83	1	1	1	95	27	18	3	33	3	1	0.8	0.8	1	1	1	1	0	0	0	0	0	0	194	166	155	154	-40	370	332	101	108	-262	0	20	9	4	0	0
63	1	1	2	49	11	6	2	30	1	0.16	0.16	NA	0.16	0	1	NA	1	0	0	NA	0	0	263	NA	255	199	-64	98	NA	161	95	-3	0	28	1	1	0	1
82	2	2	2	13	13	5	2	5	0	0.3	0.3	NA	NA	0.7	1	NA	NA	1	0	NA	NA	0	249	NA	NA	252	3	396	NA	NA	413	17	0	5	0	0	0	0
73	1	2	1	65	65	13	1	12	0	0.7	0.7	1	NA	0.52	1	1	NA	1	0	0	NA	0	242	223	NA	231	-11	0	0	NA	0	0	0	12	0	0	1	0
83	1	1	1	58	43	27	2	34	0	0.7	0.22	1	1.3	1.48	1	1	1	1	1	1	0	1	255	239	240	350	95	487	487	468	342	-145	0	34	0	0	0	0
65	1	1	2	55	26	8	3	35	4	1	0.7	0.7	0.7	0.7	1	0	1	0	0	0	0	0	179	152	174	155	-24	237	190	234	152	-85	0	21	13	1	0	0
64	2	1	2	37	17	6	1	14	0	0.4	0.4	NA	NA	0.4	1	NA	NA	0	1	NA	NA	0	212	NA	NA	211	-1	203	NA	NA	241	38	0	4	10	0	1	0
54	1	2	2	33	3	2	3	20	1	0.22	0.3	0.3	0.22	0.3	1	0	0	0	0	0	0	0	276	199	206	203	-73	63	25	30	44	-19	0	18	2	0	1	0
71	1	1	1	16	3	1	2	5	0	0.3	0.3	0.22	0.22	0.22	1	0	1	0	0	0	0	0	299	213	265	207	-92	171	38	149	0	-171	0	0	5	0	1	0
91	2	1	1	41	22	10	2	15	0	0.3	0.3	NA	NA	0.22	1	NA	NA	1	0	NA	NA	0	241	NA	NA	231	-10	76	NA	NA	117	41	0	15	0	0	0	0
91	2	2	1	46	26	11	2	19	0	0.3	0.3	NA	NA	0.22	1	NA	NA	1	0	NA	NA	0	220	NA	NA	216	-4	142	NA	NA	165	23	0	18	0	1	0	0
85	1	2	1	32	32	10	3	10	0	1	0.7	NA	0.7	0.52	1	NA	0	1	1	NA	1	1	341	NA	283	328	-13	296.2	NA	304	256	-40.2	0	10	0	0	0	0
66	1	2	2	54	11	1	1	8	0	1.78	1.48	1	NA	1.78	0	0	NA	0	1	0	NA	1	387	183	NA	184	-203	73.42	92	NA	101	27.58	0	8	0	0	1	0
89	1	1	1	35	35	4	2	5	0	1.98	1.98	1.98	1.98	1.98	0	0	0	0	1	1	1	1	1073	326	245	177	-896	351	399	329	475	124	0	2	3	0	0	0
93	1	1	1	173	15	1	1	35	0	1.3	1.3	NA	NA	1	0	NA	NA	0	1	NA	NA	0	362	NA	NA	197	-165	174	NA	NA	177	3	0	10	17	8	0	0
72	1	1	1	75	59	20	3	28	0	1.98	1.98	1.98	1.98	1.98	0	0	0	0	1	1	0	1	734	500	223	227	-507	250.63	268.35	237	304	53.37	0	28	0	0	1	0
77	2	1	1	32	20	1	1	3	0	2.7	2.7	NA	NA	2.7	0	NA	NA	0	1	NA	NA	0	349	NA	NA	213	-136	164.56	NA	NA	111	-53.56	0	4	0	0	1	0
53	2	2	1	30	30	10	3	9	0	0.7	1	0.7	0.7	0.7	1	1	1	1	1	1	1	1	273	244	300	248	-25	0	66	63	63	63	0	5	4	0	1	0
97	1	1	1	84	4	2	1	12	0	1	1.18	1	NA	1	1	0	NA	1	0	0	NA	0	286	193	NA	394	108	187	184	NA	326	139	0	12	0	0	0	0
88	2	2	1	4	4	2	1	3	0	1	1.98	1.48	NA	1.78	0	0	NA	0	1	0	NA	0	278	170	NA	157	-121	250	158	NA	193	-57	0	3	0	0	1	0
80	1	1	2	83	2	1	3	31	0	0.52	0.52	0.52	0.52	0.52	0	NA	0	0	1	NA	0	1	179	NA	228	137	-42	304	NA	228	294	-10	0	30	1	0	0	0
76	1	2	1	64	28	22	3	47	0	1	1	0.7	0.1	1	1	1	0	0	0	0	1	0	416	337	211	209	-207	358	310	161	158	-200	0	34	13	0	0	0
71	1	1	1	50	3	2	3	28	0	0.4	0.16	0.3	NA	0.7	1	0	NA	0	1	0	NA	1	362	218	NA	252	-110	313	241	NA	244	-69	0	21	7	0	1	0
66	2	1	2	76	16	12	4	38	2	0.4	NA	0.4	0.22	0.4	1	0	0	1	0	0	0	0	245	180	179	290	45	190	108	101	139	-51	0	32	6	0	0	0
67	1	1	2	41	41	23	4	23	0	0.7	1	0.7	1	0.7	1	0	1	1	0	0	0	0	240	218	208	218	-22	70	68	60	70	0	0	16	7	0	1	0
79	1	2	2	54	7	4	3	23	0	0.7	0.7	0.52	0.7	0.7	1	0	0	1	1	1	0	0	435	359	293	321	-114	133	177	85	111	-22	0	23	0	0	0	1
81	1	1	1	87	60	34	4	41	0	0.3	0.3	0.4	0.4	0.22	1	1	1	1	0	0	0	0	347	283	293	321	-26	222	234	206	202	-20	0	40	1	0	0	0
92	1	2	2	58	13	10	2	26	0	0.4	0.4	0.7	0.52	0.7	1	0	0	1	0	0	0	0	335	253	255	434	99	82	25	38	63	-19	0	20	5	1	0	0
78	2	1	2	59	11	5	2	5	0	0.52	0.52	NA	NA	0.3	0	NA	NA	0	1	NA	NA	1	182	NA	NA	189	7	174	NA	NA	117	-57	0	5	0	0	0	0
77	2	1	1	34	6	2	2	14	0	1.98	1	NA	NA	1.98	1	NA	NA	1	1	NA	NA	1	427	NA	NA	369	-58	174	NA	NA	174	0	0	13	0	1	0	0
91	1	1	1	58	21	2	2	20	0	1.3	1.3	1.3	NA	1.3	1	1	NA	1	1	1	NA	1	228	202	NA	224	-4	180	184	NA	256	76	0	15	4	1	0	0
72	1	2	1	24	24	10	2	10	0	1.3	1.3	0.52	NA	0.3	1	0	NA	1	0	0	NA	0	238	189	NA	231	-7	345	269	NA	269	-76	0	10	0	0	1	0
71	2	1	1	21	13	5	2	11	0	0.7	0.4	0.4	0.4	0.4	1	1	1	0	0	0	0	0	308	217	212	183	-125	89.74	82	82	98	8.26	0	11	0	0	0	0
69	1	1	1	55	23	11	1	27	0	0.4	1	0.52	0.52	0.52	1	NA	0	1	1	NA	0	1	360	NA	224	387	27	299.38	NA	184	282	-17.38	0	26	1	0	1	0

## Sheet: reference
AMD	1
PCV	2
OD	1
OS	2
M	1
F	2
Phakic	1
Pseudophakic	0
E	Eylea
L	Lucentis
A	Avastin
F	Faricimab
B	Beovu
